# Supplementary material for: Sonochemical Fabrication of Enantioselective PVDF Membranes Coated with Chiral Polymeric Nanoparticles
Source: Polymers (Basel). 2026 Apr 12;18(8):942. doi: 10.3390/polym18080942 (PMC13119569; doi:10.3390/polym18080942)
Supplement: Supplementary file 1 [file polymers-18-00942-s001.zip]

Archive with 1 entries (1 files):
- polymers-4183422-supplementary.pdf
